# Supplementary material for: Genomic and transcriptomic features of androgen receptor signaling inhibitor resistance in metastatic castration-resistant prostate cancer
Source: J Clin Invest. 2024 Aug 13;134(19):e178604. doi: 10.1172/JCI178604 (PMC11444163; doi:10.1172/JCI178604)
Supplement: Supplemental table 2 [file jci-134-178604-s012.xlsx]

## Sheet: Sheet1
Supplemental Table 2: recurrent protein-coding mutations detected in mCRPC tumors pre-ARSI.
chrom	pos	ref	alt	gene	transcript	effect	aa	clinsig	A_N	C_N	G_N	T_N	A_T	C_T	G_T	T_T	DP_indel_ref_N	DP_indel_alt_N	DP_indel_ref_T	DP_indel_alt_T	vaf_obs	n_alt	n_ref	SampleID
chr14	104780214	C	T	AKT1	ENST00000349310.7	missense_variant&splice_region_variant	p.Glu17Lys	Pathogenic/Likely_pathogenic	0	37	0	0	0	19	1	116					0.8529	116	20	DTB-063-BL
chr14	104780214	C	T	AKT1	ENST00000349310.7	missense_variant&splice_region_variant	p.Glu17Lys	Pathogenic/Likely_pathogenic	1	43	0	0	0	33	0	77					0.7	77	33	DTB-159-BL
chrX	67723710	A	G	AR	ENST00000374690.7	missense_variant	p.Thr878Ala	Pathogenic	18	0	0	0	36	0	9	1					0.1957	9	37	DTB-019-BL
chrX	67723710	A	G	AR	ENST00000374690.7	missense_variant	p.Thr878Ala	Pathogenic	14	0	0	0	35	0	18	0					0.3396	18	35	HMF-005-1
chr17	39494625	C	T	CDK12	ENST00000447079.4	stop_gained	p.Arg784*	.	0	33	0	0	0	15	0	43					0.7414	43	15	DTB-063-BL
chr17	39494625	C	T	CDK12	ENST00000447079.4	stop_gained	p.Arg784*	.	0	37	0	0	0	130	0	11					0.078	11	130	HMF-006-1
chr9	87882938	T	G	SPATA31E1	ENST00000325643.5	missense_variant	p.Val16Gly	.	0	0	0	32	0	1	8	97					0.0755	8	98	HMF-012-1
chr9	87882938	T	G	SPATA31E1	ENST00000325643.5	missense_variant	p.Val16Gly	.	0	0	0	52	0	0	12	130					0.0845	12	130	HMF-020-1
