# Supplementary material for: Genomic and transcriptomic features of androgen receptor signaling inhibitor resistance in metastatic castration-resistant prostate cancer
Source: J Clin Invest. 2024 Aug 13;134(19):e178604. doi: 10.1172/JCI178604 (PMC11444163; doi:10.1172/JCI178604)
Supplement: Supporting data values [file jci-134-178604-s013.xlsx]

## Sheet: Figure_2B
	patient_id_new	status	cn_AR
DTB-019-BL	DTB-019	t1_pre	2.006
DTB-021-BL	DTB-021	t1_pre	2.995
DTB-022-BL	DTB-022	t1_pre	1.005
DTB-060-BL	DTB-060	t1_pre	76.283
DTB-063-BL	DTB-063	t1_pre	53.754
DTB-080-BL	DTB-080	t1_pre	10.028
DTB-098-BL	DTB-098	t1_pre	2.083
DTB-127-BL	DTB-127	t1_pre	2.331
DTB-128-BL	DTB-128	t1_pre	11.952
DTB-135-BL	DTB-135	t1_pre	39.385
DTB-141-BL	DTB-141	t1_pre	23.398
DTB-149-BL	DTB-149	t1_pre	5.012
DTB-159-BL	DTB-159	t1_pre	2.004
DTB-167-BL	DTB-167	t1_pre	9.568
DTB-176-BL	DTB-176	t1_pre	28.866
DTB-176-BL.1	DTB-176	t1_pre	28.866
DTB-194-BL	DTB-194	t1_pre	1.009
DTB-201-BL	DTB-201	t1_pre	0.877
DTB-206-BL	DTB-206	t1_pre	1.993
DTB-232-BL	DTB-232	t1_pre	3.95
DTB-258-BL	DTB-258	t1_pre	2.833
DTB-261-BL	DTB-261	t1_pre	1.012
HMF-001-1	HMF-001	t1_pre	3.538
HMF-002-1	HMF-002	t1_pre	2.08
HMF-003-1	HMF-003	t1_pre	3.022
HMF-004-1	HMF-004	t1_pre	1.006
HMF-005-1	HMF-005	t1_pre	2.998
HMF-006-1	HMF-006	t1_pre	3.784
HMF-007-1	HMF-007	t1_pre	1.087
HMF-008-1	HMF-008	t1_pre	34.891
HMF-009-1	HMF-009	t1_pre	1.044
HMF-010-1	HMF-010	t1_pre	18.959
HMF-011-1	HMF-011	t1_pre	2.015
HMF-012-1	HMF-012	t1_pre	2.018
HMF-012-1.1	HMF-012	t1_pre	2.018
HMF-013-1	HMF-013	t1_pre	15.574
HMF-014-1	HMF-014	t1_pre	7.767
HMF-015-1	HMF-015	t1_pre	3.66
HMF-016-1	HMF-016	t1_pre	2.041
HMF-017-1	HMF-017	t1_pre	11.503
HMF-018-1	HMF-018	t1_pre	3.845
HMF-019-1	HMF-019	t1_pre	1.833
HMF-020-1	HMF-020	t1_pre	3.187
HMF-021-1	HMF-021	t1_pre	9.255
HMF-021-1.1	HMF-021	t1_pre	9.255
DTB-019-PRO	DTB-019	t2_post	2.326
DTB-021-PRO	DTB-021	t2_post	3.019
DTB-022-PRO2	DTB-022	t2_post	1.02
DTB-060-PRO	DTB-060	t2_post	62.83
DTB-063-PRO	DTB-063	t2_post	81.474
DTB-080-PRO	DTB-080	t2_post	17.478
DTB-098-PRO2	DTB-098	t2_post	2.006
DTB-127-PRO	DTB-127	t2_post	2.004
DTB-128-PRO	DTB-128	t2_post	12.545
DTB-135-PRO	DTB-135	t2_post	1.792
DTB-141-PRO	DTB-141	t2_post	52.432
DTB-149-PRO	DTB-149	t2_post	12.222
DTB-159-PRO	DTB-159	t2_post	4.073
DTB-167-PRO	DTB-167	t2_post	31.103
DTB-176-PRO	DTB-176	t2_post	30.568
DTB-176-PRO2	DTB-176	t2_post	34.747
DTB-194-PRO	DTB-194	t2_post	1
DTB-201-PRO	DTB-201	t2_post	4.485
DTB-206-PRO	DTB-206	t2_post	1.986
DTB-232-PRO	DTB-232	t2_post	4.05
DTB-258-PRO	DTB-258	t2_post	46.611
DTB-261-PRO	DTB-261	t2_post	1.017
HMF-001-2	HMF-001	t2_post	5.046
HMF-002-2	HMF-002	t2_post	4.111
HMF-003-2	HMF-003	t2_post	2.691
HMF-004-2	HMF-004	t2_post	1
HMF-005-2	HMF-005	t2_post	29.988
HMF-006-2	HMF-006	t2_post	4.652
HMF-007-2	HMF-007	t2_post	0.959
HMF-008-2	HMF-008	t2_post	17.424
HMF-009-2	HMF-009	t2_post	1.075
HMF-010-2	HMF-010	t2_post	12.591
HMF-011-2	HMF-011	t2_post	18.901
HMF-012-2	HMF-012	t2_post	29.151
HMF-012-3	HMF-012	t2_post	6.032
HMF-013-2	HMF-013	t2_post	16.831
HMF-014-2	HMF-014	t2_post	13.105
HMF-015-2	HMF-015	t2_post	3.912
HMF-016-2	HMF-016	t2_post	2.966
HMF-017-2	HMF-017	t2_post	10.073
HMF-018-2	HMF-018	t2_post	3.969
HMF-019-2	HMF-019	t2_post	1.974
HMF-020-2	HMF-020	t2_post	4.236
HMF-021-2	HMF-021	t2_post	25.348
HMF-021-3	HMF-021	t2_post	27.556

## Sheet: Figure_2C
	patient_id_new	status	cn_ARe
DTB-019-BL	DTB-019	t1_pre	2.0056
DTB-021-BL	DTB-021	t1_pre	6.0139
DTB-022-BL	DTB-022	t1_pre	3.3582
DTB-060-BL	DTB-060	t1_pre	76.1511
DTB-063-BL	DTB-063	t1_pre	54.4128
DTB-080-BL	DTB-080	t1_pre	10.2642
DTB-098-BL	DTB-098	t1_pre	2.0826
DTB-127-BL	DTB-127	t1_pre	4.4683
DTB-128-BL	DTB-128	t1_pre	11.8723
DTB-135-BL	DTB-135	t1_pre	29.2647
DTB-141-BL	DTB-141	t1_pre	22.2212
DTB-149-BL	DTB-149	t1_pre	5.0122
DTB-159-BL	DTB-159	t1_pre	2.0039
DTB-167-BL	DTB-167	t1_pre	9.5682
DTB-176-BL	DTB-176	t1_pre	36.1921
DTB-176-BL.1	DTB-176	t1_pre	36.1921
DTB-194-BL	DTB-194	t1_pre	1.0086
DTB-201-BL	DTB-201	t1_pre	0.8769
DTB-206-BL	DTB-206	t1_pre	3.9748
DTB-232-BL	DTB-232	t1_pre	3.95
DTB-258-BL	DTB-258	t1_pre	4.9293
DTB-261-BL	DTB-261	t1_pre	2.0525
HMF-001-1	HMF-001	t1_pre	6.1791
HMF-002-1	HMF-002	t1_pre	3.5652
HMF-003-1	HMF-003	t1_pre	6.4957
HMF-004-1	HMF-004	t1_pre	1.7931
HMF-005-1	HMF-005	t1_pre	2.9977
HMF-006-1	HMF-006	t1_pre	3.7844
HMF-007-1	HMF-007	t1_pre	2.0877
HMF-008-1	HMF-008	t1_pre	34.5925
HMF-009-1	HMF-009	t1_pre	1.0439
HMF-010-1	HMF-010	t1_pre	18.9593
HMF-011-1	HMF-011	t1_pre	2.0154
HMF-012-1	HMF-012	t1_pre	2.0179
HMF-012-1.1	HMF-012	t1_pre	2.0179
HMF-013-1	HMF-013	t1_pre	15.574
HMF-014-1	HMF-014	t1_pre	7.7672
HMF-015-1	HMF-015	t1_pre	3.6598
HMF-016-1	HMF-016	t1_pre	2.0405
HMF-017-1	HMF-017	t1_pre	3.3794
HMF-018-1	HMF-018	t1_pre	7.7071
HMF-019-1	HMF-019	t1_pre	1.8335
HMF-020-1	HMF-020	t1_pre	3.1866
HMF-021-1	HMF-021	t1_pre	14.1776
HMF-021-1.1	HMF-021	t1_pre	14.1776
DTB-019-PRO	DTB-019	t2_post	3.0553
DTB-021-PRO	DTB-021	t2_post	6.0918
DTB-022-PRO2	DTB-022	t2_post	4.02173
DTB-060-PRO	DTB-060	t2_post	62.2674
DTB-063-PRO	DTB-063	t2_post	60.7944
DTB-080-PRO	DTB-080	t2_post	17.6325
DTB-098-PRO2	DTB-098	t2_post	2.0059
DTB-127-PRO	DTB-127	t2_post	4.0184
DTB-128-PRO	DTB-128	t2_post	3.8793
DTB-135-PRO	DTB-135	t2_post	1.7925
DTB-141-PRO	DTB-141	t2_post	41.7562
DTB-149-PRO	DTB-149	t2_post	12.5696
DTB-159-PRO	DTB-159	t2_post	2.008
DTB-167-PRO	DTB-167	t2_post	31.024
DTB-176-PRO	DTB-176	t2_post	37.9602
DTB-176-PRO2	DTB-176	t2_post	45.9773
DTB-194-PRO	DTB-194	t2_post	0.9998
DTB-201-PRO	DTB-201	t2_post	5.0597
DTB-206-PRO	DTB-206	t2_post	4.0236
DTB-232-PRO	DTB-232	t2_post	4.0499
DTB-258-PRO	DTB-258	t2_post	46.667
DTB-261-PRO	DTB-261	t2_post	2.0205
HMF-001-2	HMF-001	t2_post	9.9905
HMF-002-2	HMF-002	t2_post	14.6978
HMF-003-2	HMF-003	t2_post	6.2197
HMF-004-2	HMF-004	t2_post	2.0743
HMF-005-2	HMF-005	t2_post	35.9777
HMF-006-2	HMF-006	t2_post	4.652
HMF-007-2	HMF-007	t2_post	0.9588
HMF-008-2	HMF-008	t2_post	17.4241
HMF-009-2	HMF-009	t2_post	1.0753
HMF-010-2	HMF-010	t2_post	12.7478
HMF-011-2	HMF-011	t2_post	24.3647
HMF-012-2	HMF-012	t2_post	29.1514
HMF-012-3	HMF-012	t2_post	6.0319
HMF-013-2	HMF-013	t2_post	16.8315
HMF-014-2	HMF-014	t2_post	12.9588
HMF-015-2	HMF-015	t2_post	3.9122
HMF-016-2	HMF-016	t2_post	2.9659
HMF-017-2	HMF-017	t2_post	3.0806
HMF-018-2	HMF-018	t2_post	7.9328
HMF-019-2	HMF-019	t2_post	1.9743
HMF-020-2	HMF-020	t2_post	8.5535
HMF-021-2	HMF-021	t2_post	24.1608
HMF-021-3	HMF-021	t2_post	31.3161

## Sheet: Figure_4E
	ssGSEA	status
HMF-003-1	-0.0946611	t1_pre
HMF-004-1	-0.19955	t1_pre
HMF-005-1	-0.344009	t1_pre
HMF-006-1	0.195642	t1_pre
HMF-008-1	-0.232405	t1_pre
HMF-009-1	-0.0656897	t1_pre
HMF-010-1	-0.495413	t1_pre
HMF-011-1	-0.230028	t1_pre
HMF-012-1	0.37333	t1_pre
HMF-013-1	-0.376592	t1_pre
HMF-014-1	-0.205779	t1_pre
HMF-016-1	-0.408541	t1_pre
HMF-018-1	-0.215273	t1_pre
HMF-019-1	-0.0361981	t1_pre
HMF-021-1	-0.133351	t1_pre
HMF-001-2	0.0410631	t2_post
HMF-002-2	0.533768	t2_post
HMF-003-2	-0.129134	t2_post
HMF-004-2	-0.0667237	t2_post
HMF-005-2	-0.397287	t2_post
HMF-006-2	-0.320503	t2_post
HMF-007-2	0.211741	t2_post
HMF-010-2	-0.168819	t2_post
HMF-011-2	-0.172588	t2_post
HMF-012-2	-0.244514	t2_post
HMF-012-3	0.407817	t2_post
HMF-013-2	-0.283228	t2_post
HMF-014-2	-0.0495586	t2_post
HMF-015-2	0.3068	t2_post
HMF-017-2	0.124238	t2_post
HMF-018-2	-0.290072	t2_post
HMF-019-2	0.174212	t2_post
HMF-020-2	0.538197	t2_post
HMF-021-2	0.0950433	t2_post
HMF-021-3	-0.256853	t2_post
DTB-019-BL	-0.509828	t1_pre
DTB-021-BL	0.329741	t1_pre
DTB-022-BL	-0.0990067	t1_pre
DTB-060-BL	-0.118815	t1_pre
DTB-080-BL	-0.159955	t1_pre
DTB-098-BL	0.404873	t1_pre
DTB-127-BL	0.0972396	t1_pre
DTB-128-BL	0.281766	t1_pre
DTB-135-BL	0.0378014	t1_pre
DTB-141-BL	-0.127194	t1_pre
DTB-149-BL	-0.343252	t1_pre
DTB-159-BL	-0.128826	t1_pre
DTB-176-BL	0.0448001	t1_pre
DTB-232-BL	-0.141892	t1_pre
DTB-258-BL	-0.346408	t1_pre
DTB-261-BL	-0.610546	t1_pre
DTB-019-PRO	-0.463776	t2_post
DTB-021-PRO	-0.0577694	t2_post
DTB-022-PRO2	0.267587	t2_post
DTB-060-PRO	0.142992	t2_post
DTB-080-PRO	0.278237	t2_post
DTB-098-PRO2	-0.106581	t2_post
DTB-127-PRO	0.0429673	t2_post
DTB-128-PRO	0.390315	t2_post
DTB-135-PRO	0.119939	t2_post
DTB-141-PRO	0.175059	t2_post
DTB-149-PRO	0.166845	t2_post
DTB-159-PRO	-0.2054	t2_post
DTB-167-PRO	-0.0401965	t2_post
DTB-176-PRO	0.270522	t2_post
DTB-176-PRO2	0.286203	t2_post
DTB-194-PRO	0.339647	t2_post
DTB-201-PRO	0.116613	t2_post
DTB-232-PRO	-0.0134159	t2_post
DTB-258-PRO	-0.511914	t2_post
DTB-261-PRO	-0.220608	t2_post

## Sheet: Figure_4F
	ssGSEA	NE_score
HMF-003-1	-0.0946611	<=0.4
HMF-004-1	-0.19955	<=0.4
HMF-005-1	-0.344009	<=0.4
HMF-006-1	0.195642	<=0.4
HMF-008-1	-0.232405	<=0.4
HMF-009-1	-0.0656897	<=0.4
HMF-010-1	-0.495413	<=0.4
HMF-011-1	-0.230028	<=0.4
HMF-012-1	0.37333	<=0.4
HMF-013-1	-0.376592	<=0.4
HMF-014-1	-0.205779	<=0.4
HMF-016-1	-0.408541	<=0.4
HMF-018-1	-0.215273	<=0.4
HMF-019-1	-0.0361981	<=0.4
HMF-021-1	-0.133351	<=0.4
HMF-001-2	0.0410631	<=0.4
HMF-002-2	0.533768	<=0.4
HMF-003-2	-0.129134	<=0.4
HMF-004-2	-0.0667237	<=0.4
HMF-005-2	-0.397287	<=0.4
HMF-006-2	-0.320503	<=0.4
HMF-010-2	-0.168819	<=0.4
HMF-011-2	-0.172588	<=0.4
HMF-012-2	-0.244514	<=0.4
HMF-012-3	0.407817	<=0.4
HMF-013-2	-0.283228	<=0.4
HMF-014-2	-0.0495586	<=0.4
HMF-017-2	0.124238	<=0.4
HMF-018-2	-0.290072	<=0.4
HMF-020-2	0.538197	<=0.4
HMF-021-2	0.0950433	<=0.4
HMF-021-3	-0.256853	<=0.4
DTB-019-BL	-0.509828	<=0.4
DTB-021-BL	0.329741	<=0.4
DTB-022-BL	-0.0990067	<=0.4
DTB-060-BL	-0.118815	<=0.4
DTB-080-BL	-0.159955	<=0.4
DTB-098-BL	0.404873	<=0.4
DTB-127-BL	0.0972396	<=0.4
DTB-128-BL	0.281766	<=0.4
DTB-135-BL	0.0378014	<=0.4
DTB-141-BL	-0.127194	<=0.4
DTB-149-BL	-0.343252	<=0.4
DTB-159-BL	-0.128826	<=0.4
DTB-176-BL	0.0448001	<=0.4
DTB-232-BL	-0.141892	<=0.4
DTB-258-BL	-0.346408	<=0.4
DTB-261-BL	-0.610546	<=0.4
DTB-019-PRO	-0.463776	<=0.4
DTB-021-PRO	-0.0577694	<=0.4
DTB-022-PRO2	0.267587	<=0.4
DTB-060-PRO	0.142992	<=0.4
DTB-098-PRO2	-0.106581	<=0.4
DTB-127-PRO	0.0429673	<=0.4
DTB-128-PRO	0.390315	<=0.4
DTB-141-PRO	0.175059	<=0.4
DTB-149-PRO	0.166845	<=0.4
DTB-159-PRO	-0.2054	<=0.4
DTB-167-PRO	-0.0401965	<=0.4
DTB-176-PRO	0.270522	<=0.4
DTB-176-PRO2	0.286203	<=0.4
DTB-194-PRO	0.339647	<=0.4
DTB-201-PRO	0.116613	<=0.4
DTB-232-PRO	-0.0134159	<=0.4
DTB-258-PRO	-0.511914	<=0.4
DTB-261-PRO	-0.220608	<=0.4
HMF-019-2	0.174212	>0.4
HMF-015-2	0.3068	>0.4
HMF-007-2	0.211741	>0.4
DTB-135-PRO	0.119939	>0.4
DTB-080-PRO	0.278237	>0.4

## Sheet: Figure_5B
	gex	status
HMF-003-1	11.5283	t1_pre
HMF-004-1	8.64767	t1_pre
HMF-005-1	8.20521	t1_pre
HMF-006-1	6.72073	t1_pre
HMF-008-1	7.98035	t1_pre
HMF-009-1	8.05485	t1_pre
HMF-010-1	5.72077	t1_pre
HMF-011-1	7.05268	t1_pre
HMF-012-1	11.4284	t1_pre
HMF-013-1	8.35113	t1_pre
HMF-014-1	10.7986	t1_pre
HMF-016-1	11.0888	t1_pre
HMF-018-1	4.86247	t1_pre
HMF-019-1	8.37333	t1_pre
HMF-021-1	6.4525	t1_pre
HMF-001-2	4.6148	t2_post
HMF-002-2	6.11505	t2_post
HMF-003-2	6.31373	t2_post
HMF-004-2	9.16891	t2_post
HMF-005-2	4.66752	t2_post
HMF-006-2	4.97156	t2_post
HMF-007-2	5.96375	t2_post
HMF-010-2	4.90528	t2_post
HMF-011-2	5.13596	t2_post
HMF-012-2	9.25589	t2_post
HMF-012-3	9.20916	t2_post
HMF-013-2	6.06757	t2_post
HMF-014-2	7.76496	t2_post
HMF-015-2	7.51529	t2_post
HMF-017-2	8.52122	t2_post
HMF-018-2	4.4993	t2_post
HMF-019-2	5.05764	t2_post
HMF-020-2	9.16011	t2_post
HMF-021-2	5.71085	t2_post
HMF-021-3	6.77768	t2_post
DTB-019-BL	10.4323	t1_pre
DTB-021-BL	8.1572	t1_pre
DTB-022-BL	9.34702	t1_pre
DTB-060-BL	8.26411	t1_pre
DTB-080-BL	9.257	t1_pre
DTB-098-BL	9.13073	t1_pre
DTB-127-BL	4.83877	t1_pre
DTB-128-BL	5.49257	t1_pre
DTB-135-BL	5.48649	t1_pre
DTB-141-BL	7.08486	t1_pre
DTB-149-BL	10.2396	t1_pre
DTB-159-BL	12.6606	t1_pre
DTB-176-BL	8.68617	t1_pre
DTB-232-BL	9.02357	t1_pre
DTB-258-BL	8.96675	t1_pre
DTB-261-BL	8.99056	t1_pre
DTB-019-PRO	9.6684	t2_post
DTB-021-PRO	5.71952	t2_post
DTB-022-PRO2	5.65511	t2_post
DTB-060-PRO	6.04016	t2_post
DTB-080-PRO	3.71617	t2_post
DTB-098-PRO2	4.63471	t2_post
DTB-127-PRO	4.57836	t2_post
DTB-128-PRO	5.14767	t2_post
DTB-135-PRO	4.09104	t2_post
DTB-141-PRO	6.68729	t2_post
DTB-149-PRO	8.57703	t2_post
DTB-159-PRO	8.17154	t2_post
DTB-167-PRO	6.89881	t2_post
DTB-176-PRO	6.90379	t2_post
DTB-176-PRO2	6.80212	t2_post
DTB-194-PRO	6.93849	t2_post
DTB-201-PRO	8.99482	t2_post
DTB-232-PRO	6.28504	t2_post
DTB-258-PRO	8.75688	t2_post
DTB-261-PRO	8.00752	t2_post

## Sheet: Figure_5C
	gex	status
1	10.4323	t1_pre
2	8.1572	t1_pre
3	9.34702	t1_pre
4	8.26411	t1_pre
5	9.257	t1_pre
6	9.13073	t1_pre
7	4.83877	t1_pre
8	5.49257	t1_pre
9	5.48649	t1_pre
10	7.08486	t1_pre
11	10.2396	t1_pre
12	12.6606	t1_pre
13	8.68617	t1_pre
14	8.68617	t1_pre
15	9.02357	t1_pre
16	8.96675	t1_pre
17	8.99056	t1_pre
18	11.5283	t1_pre
19	8.64767	t1_pre
20	8.20521	t1_pre
21	6.72073	t1_pre
22	5.72077	t1_pre
23	7.05268	t1_pre
24	11.4284	t1_pre
25	11.4284	t1_pre
26	8.35113	t1_pre
27	10.7986	t1_pre
28	4.86247	t1_pre
29	8.37333	t1_pre
30	6.4525	t1_pre
31	6.4525	t1_pre
32	9.6684	t2_post
33	5.71952	t2_post
34	5.65511	t2_post
35	6.04016	t2_post
36	3.71617	t2_post
37	4.63471	t2_post
38	4.57836	t2_post
39	5.14767	t2_post
40	4.09104	t2_post
41	6.68729	t2_post
42	8.57703	t2_post
43	8.17154	t2_post
44	6.90379	t2_post
45	6.80212	t2_post
46	6.28504	t2_post
47	8.75688	t2_post
48	8.00752	t2_post
49	6.31373	t2_post
50	9.16891	t2_post
51	4.66752	t2_post
52	4.97156	t2_post
53	4.90528	t2_post
54	5.13596	t2_post
55	9.25589	t2_post
56	9.20916	t2_post
57	6.06757	t2_post
58	7.76496	t2_post
59	4.4993	t2_post
60	5.05764	t2_post
61	5.71085	t2_post
62	6.77768	t2_post

## Sheet: Figure_6B
	gex	mut_AR
DTB-003-BL	8.54298	FALSE
DTB-005-BL	5.81871	FALSE
DTB-008-BL	5.91903	FALSE
DTB-009-BL	7.49477	FALSE
DTB-010-BL	7.20428	FALSE
DTB-010-PRO	5.31232	FALSE
DTB-011-BL	7.32759	TRUE
DTB-018-BL	11.0425	FALSE
DTB-019-BL	9.92658	TRUE
DTB-019-PRO	9.32771	TRUE
DTB-020-BL	6.79932	FALSE
DTB-021-BL	7.71144	FALSE
DTB-021-PRO	5.44212	FALSE
DTB-022-BL	9.00771	FALSE
DTB-022-PRO2	5.36377	FALSE
DTB-023-BL	4.94591	FALSE
DTB-024-PRO	4.01267	FALSE
DTB-030-BL	6.05132	TRUE
DTB-032-BL	5.39199	FALSE
DTB-034-BL	12.4628	TRUE
DTB-035-BL	6.83328	FALSE
DTB-036-BL	7.09514	FALSE
DTB-037-BL	5.77791	FALSE
DTB-040-BL	6.55153	FALSE
DTB-042-BL	6.26217	FALSE
DTB-044-BL	5.43764	FALSE
DTB-053-BL	8.57514	FALSE
DTB-055-PRO	5.00237	FALSE
DTB-059-BL	6.42479	FALSE
DTB-060-BL	7.57233	FALSE
DTB-060-PRO	5.71831	FALSE
DTB-061-BL	4.94448	FALSE
DTB-063-BL	8.78389	FALSE
DTB-063-PRO	6.09235	FALSE
DTB-064-BL	8.08513	FALSE
DTB-065-BL	4.6528	FALSE
DTB-067-PRO	4.01267	FALSE
DTB-069-BL	4.65103	FALSE
DTB-071-BL	5.22209	FALSE
DTB-074-BL	5.40482	FALSE
DTB-077-PRO	5.77605	FALSE
DTB-080-BL	8.44396	FALSE
DTB-080-PRO	4.01267	FALSE
DTB-083-BL	10.9611	TRUE
DTB-085-BL	6.75028	FALSE
DTB-089-BL	6.00844	FALSE
DTB-090-PRO	6.84803	FALSE
DTB-091-BL	9.80778	FALSE
DTB-092-BL	4.73838	FALSE
DTB-094-BL	9.45613	FALSE
DTB-097-PRO	6.43868	FALSE
DTB-098-BL	8.77906	FALSE
DTB-098-PRO2	4.01267	FALSE
DTB-100-BL	5.87689	FALSE
DTB-101-BL	5.64389	FALSE
DTB-102-PRO	4.75196	TRUE
DTB-104-BL	10.777	TRUE
DTB-111-PRO	4.58088	FALSE
DTB-112-BL	4.7545	FALSE
DTB-119-PRO	5.85883	FALSE
DTB-121-BL	10.9047	TRUE
DTB-124-BL	4.86458	FALSE
DTB-125-BL	6.50624	TRUE
DTB-126-BL	4.01267	FALSE
DTB-127-BL	4.68575	FALSE
DTB-127-PRO	4.52057	FALSE
DTB-128-BL	5.13359	FALSE
DTB-128-PRO	5.02955	FALSE
DTB-129-BL	10.0011	FALSE
DTB-130-BL	7.45814	FALSE
DTB-132-BL	9.15867	FALSE
DTB-135-BL	5.24408	FALSE
DTB-135-PRO	4.33004	FALSE
DTB-137-BL	5.55574	FALSE
DTB-137-PRO	4.01267	FALSE
DTB-138-BL	6.42332	TRUE
DTB-140-BL	5.72451	FALSE
DTB-141-BL	6.39268	FALSE
DTB-143-BL	9.13258	FALSE
DTB-146-BL	5.02417	FALSE
DTB-148-BL	5.99186	FALSE
DTB-149-BL	9.67387	FALSE
DTB-151-BL	9.39579	FALSE
DTB-156-BL	5.07711	FALSE
DTB-159-BL	12.2373	FALSE
DTB-159-PRO	7.65221	TRUE
DTB-165-PRO	9.58665	FALSE
DTB-167-BL	8.35604	FALSE
DTB-167-PRO	6.32083	FALSE
DTB-170-BL	5.95251	FALSE
DTB-172-BL	5.19379	FALSE
DTB-173-BL	4.78529	FALSE
DTB-175-BL	7.03631	FALSE
DTB-176-BL	8.11633	TRUE
DTB-183-BL	6.18608	FALSE
DTB-186-BL	6.13353	FALSE
DTB-187-BL	10.9484	TRUE
DTB-188-BL	4.01267	FALSE
DTB-189-BL	6.04984	FALSE
DTB-190-BL	8.13238	FALSE
DTB-191-BL	6.7719	FALSE
DTB-194-PRO	6.69186	FALSE
DTB-201-PRO	8.49968	FALSE
DTB-202-BL	6.78419	FALSE
DTB-204-BL	8.35104	FALSE
DTB-205-BL	8.54392	FALSE
DTB-206-BL	5.34019	FALSE
DTB-206-PRO	6.08468	TRUE
DTB-210-BL	6.36924	FALSE
DTB-210-PRO	4.01267	FALSE
DTB-213-BL	6.34029	TRUE
DTB-214-BL	8.03769	FALSE
DTB-216-PRO	7.70102	FALSE
DTB-218-BL	7.5775	FALSE
DTB-220-BL	6.76224	FALSE
DTB-222-BL	5.31619	FALSE
DTB-223-BL	10.1287	FALSE
DTB-231-BL	7.36874	FALSE
DTB-232-BL	8.54278	FALSE
DTB-232-PRO	6.0031	FALSE
DTB-234-BL	10.1237	TRUE
DTB-251-BL	7.68429	FALSE
DTB-252-BL	7.19059	FALSE
DTB-254-BL	5.50868	FALSE
DTB-254-PRO	5.71057	FALSE
DTB-255-BL	11.6202	FALSE
DTB-258-BL	8.42461	FALSE
DTB-258-PRO	8.48249	TRUE
DTB-259-BL	9.46802	FALSE
DTB-260-BL	8.34111	FALSE
DTB-261-BL	8.35633	FALSE
DTB-261-PRO	7.46749	FALSE
DTB-265-PRO	5.16863	FALSE
DTB-266-BL	5.322	FALSE

## Sheet: Figure_6C
	gex	mut_AR
DTB-003-BL	8.54298	FALSE
DTB-005-BL	5.81871	FALSE
DTB-008-BL	5.91903	FALSE
DTB-009-BL	7.49477	FALSE
DTB-010-BL	7.20428	FALSE
DTB-010-PRO	5.31232	FALSE
DTB-011-BL	7.32759	FALSE
DTB-018-BL	11.0425	FALSE
DTB-019-BL	9.92658	TRUE
DTB-019-PRO	9.32771	TRUE
DTB-020-BL	6.79932	FALSE
DTB-021-BL	7.71144	FALSE
DTB-021-PRO	5.44212	FALSE
DTB-022-BL	9.00771	FALSE
DTB-022-PRO2	5.36377	FALSE
DTB-023-BL	4.94591	FALSE
DTB-024-PRO	4.01267	FALSE
DTB-030-BL	6.05132	FALSE
DTB-032-BL	5.39199	FALSE
DTB-034-BL	12.4628	FALSE
DTB-035-BL	6.83328	FALSE
DTB-036-BL	7.09514	FALSE
DTB-037-BL	5.77791	FALSE
DTB-040-BL	6.55153	FALSE
DTB-042-BL	6.26217	FALSE
DTB-044-BL	5.43764	FALSE
DTB-053-BL	8.57514	FALSE
DTB-055-PRO	5.00237	FALSE
DTB-059-BL	6.42479	FALSE
DTB-060-BL	7.57233	FALSE
DTB-060-PRO	5.71831	FALSE
DTB-061-BL	4.94448	FALSE
DTB-063-BL	8.78389	FALSE
DTB-063-PRO	6.09235	FALSE
DTB-064-BL	8.08513	FALSE
DTB-065-BL	4.6528	FALSE
DTB-067-PRO	4.01267	FALSE
DTB-069-BL	4.65103	FALSE
DTB-071-BL	5.22209	FALSE
DTB-074-BL	5.40482	FALSE
DTB-077-PRO	5.77605	FALSE
DTB-080-BL	8.44396	FALSE
DTB-080-PRO	4.01267	FALSE
DTB-083-BL	10.9611	FALSE
DTB-085-BL	6.75028	FALSE
DTB-089-BL	6.00844	FALSE
DTB-090-PRO	6.84803	FALSE
DTB-091-BL	9.80778	FALSE
DTB-092-BL	4.73838	FALSE
DTB-094-BL	9.45613	FALSE
DTB-097-PRO	6.43868	FALSE
DTB-098-BL	8.77906	FALSE
DTB-098-PRO2	4.01267	FALSE
DTB-100-BL	5.87689	FALSE
DTB-101-BL	5.64389	FALSE
DTB-102-PRO	4.75196	FALSE
DTB-104-BL	10.777	TRUE
DTB-111-PRO	4.58088	FALSE
DTB-112-BL	4.7545	FALSE
DTB-119-PRO	5.85883	FALSE
DTB-121-BL	10.9047	FALSE
DTB-124-BL	4.86458	FALSE
DTB-125-BL	6.50624	FALSE
DTB-126-BL	4.01267	FALSE
DTB-127-BL	4.68575	FALSE
DTB-127-PRO	4.52057	FALSE
DTB-128-BL	5.13359	FALSE
DTB-128-PRO	5.02955	FALSE
DTB-129-BL	10.0011	FALSE
DTB-130-BL	7.45814	FALSE
DTB-132-BL	9.15867	FALSE
DTB-135-BL	5.24408	FALSE
DTB-135-PRO	4.33004	FALSE
DTB-137-BL	5.55574	FALSE
DTB-137-PRO	4.01267	FALSE
DTB-138-BL	6.42332	FALSE
DTB-140-BL	5.72451	FALSE
DTB-141-BL	6.39268	FALSE
DTB-143-BL	9.13258	FALSE
DTB-146-BL	5.02417	FALSE
DTB-148-BL	5.99186	FALSE
DTB-149-BL	9.67387	FALSE
DTB-151-BL	9.39579	FALSE
DTB-156-BL	5.07711	FALSE
DTB-159-BL	12.2373	FALSE
DTB-159-PRO	7.65221	FALSE
DTB-165-PRO	9.58665	FALSE
DTB-167-BL	8.35604	FALSE
DTB-167-PRO	6.32083	FALSE
DTB-170-BL	5.95251	FALSE
DTB-172-BL	5.19379	FALSE
DTB-173-BL	4.78529	FALSE
DTB-175-BL	7.03631	FALSE
DTB-176-BL	8.11633	FALSE
DTB-183-BL	6.18608	FALSE
DTB-186-BL	6.13353	FALSE
DTB-187-BL	10.9484	TRUE
DTB-188-BL	4.01267	FALSE
DTB-189-BL	6.04984	FALSE
DTB-190-BL	8.13238	FALSE
DTB-191-BL	6.7719	FALSE
DTB-194-PRO	6.69186	FALSE
DTB-201-PRO	8.49968	FALSE
DTB-202-BL	6.78419	FALSE
DTB-204-BL	8.35104	FALSE
DTB-205-BL	8.54392	FALSE
DTB-206-BL	5.34019	FALSE
DTB-206-PRO	6.08468	FALSE
DTB-210-BL	6.36924	FALSE
DTB-210-PRO	4.01267	FALSE
DTB-213-BL	6.34029	FALSE
DTB-214-BL	8.03769	FALSE
DTB-216-PRO	7.70102	FALSE
DTB-218-BL	7.5775	FALSE
DTB-220-BL	6.76224	FALSE
DTB-222-BL	5.31619	FALSE
DTB-223-BL	10.1287	FALSE
DTB-231-BL	7.36874	FALSE
DTB-232-BL	8.54278	FALSE
DTB-232-PRO	6.0031	FALSE
DTB-234-BL	10.1237	FALSE
DTB-251-BL	7.68429	FALSE
DTB-252-BL	7.19059	FALSE
DTB-254-BL	5.50868	FALSE
DTB-254-PRO	5.71057	FALSE
DTB-255-BL	11.6202	FALSE
DTB-258-BL	8.42461	FALSE
DTB-258-PRO	8.48249	FALSE
DTB-259-BL	9.46802	FALSE
DTB-260-BL	8.34111	FALSE
DTB-261-BL	8.35633	FALSE
DTB-261-PRO	7.46749	FALSE
DTB-265-PRO	5.16863	FALSE
DTB-266-BL	5.322	FALSE

## Sheet: Figure_6D
	gex	mut_AR
DTB-003-BL	8.54298	FALSE
DTB-005-BL	5.81871	FALSE
DTB-008-BL	5.91903	FALSE
DTB-009-BL	7.49477	FALSE
DTB-010-BL	7.20428	FALSE
DTB-010-PRO	5.31232	FALSE
DTB-011-BL	7.32759	FALSE
DTB-018-BL	11.0425	FALSE
DTB-019-BL	9.92658	FALSE
DTB-019-PRO	9.32771	FALSE
DTB-020-BL	6.79932	FALSE
DTB-021-BL	7.71144	FALSE
DTB-021-PRO	5.44212	FALSE
DTB-022-BL	9.00771	FALSE
DTB-022-PRO2	5.36377	FALSE
DTB-023-BL	4.94591	FALSE
DTB-024-PRO	4.01267	FALSE
DTB-030-BL	6.05132	TRUE
DTB-032-BL	5.39199	FALSE
DTB-034-BL	12.4628	TRUE
DTB-035-BL	6.83328	FALSE
DTB-036-BL	7.09514	FALSE
DTB-037-BL	5.77791	FALSE
DTB-040-BL	6.55153	FALSE
DTB-042-BL	6.26217	FALSE
DTB-044-BL	5.43764	FALSE
DTB-053-BL	8.57514	FALSE
DTB-055-PRO	5.00237	FALSE
DTB-059-BL	6.42479	FALSE
DTB-060-BL	7.57233	FALSE
DTB-060-PRO	5.71831	FALSE
DTB-061-BL	4.94448	FALSE
DTB-063-BL	8.78389	FALSE
DTB-063-PRO	6.09235	FALSE
DTB-064-BL	8.08513	FALSE
DTB-065-BL	4.6528	FALSE
DTB-067-PRO	4.01267	FALSE
DTB-069-BL	4.65103	FALSE
DTB-071-BL	5.22209	FALSE
DTB-074-BL	5.40482	FALSE
DTB-077-PRO	5.77605	FALSE
DTB-080-BL	8.44396	FALSE
DTB-080-PRO	4.01267	FALSE
DTB-083-BL	10.9611	FALSE
DTB-085-BL	6.75028	FALSE
DTB-089-BL	6.00844	FALSE
DTB-090-PRO	6.84803	FALSE
DTB-091-BL	9.80778	FALSE
DTB-092-BL	4.73838	FALSE
DTB-094-BL	9.45613	FALSE
DTB-097-PRO	6.43868	FALSE
DTB-098-BL	8.77906	FALSE
DTB-098-PRO2	4.01267	FALSE
DTB-100-BL	5.87689	FALSE
DTB-101-BL	5.64389	FALSE
DTB-102-PRO	4.75196	FALSE
DTB-104-BL	10.777	FALSE
DTB-111-PRO	4.58088	FALSE
DTB-112-BL	4.7545	FALSE
DTB-119-PRO	5.85883	FALSE
DTB-121-BL	10.9047	TRUE
DTB-124-BL	4.86458	FALSE
DTB-125-BL	6.50624	FALSE
DTB-126-BL	4.01267	FALSE
DTB-127-BL	4.68575	FALSE
DTB-127-PRO	4.52057	FALSE
DTB-128-BL	5.13359	FALSE
DTB-128-PRO	5.02955	FALSE
DTB-129-BL	10.0011	FALSE
DTB-130-BL	7.45814	FALSE
DTB-132-BL	9.15867	FALSE
DTB-135-BL	5.24408	FALSE
DTB-135-PRO	4.33004	FALSE
DTB-137-BL	5.55574	FALSE
DTB-137-PRO	4.01267	FALSE
DTB-138-BL	6.42332	FALSE
DTB-140-BL	5.72451	FALSE
DTB-141-BL	6.39268	FALSE
DTB-143-BL	9.13258	FALSE
DTB-146-BL	5.02417	FALSE
DTB-148-BL	5.99186	FALSE
DTB-149-BL	9.67387	FALSE
DTB-151-BL	9.39579	FALSE
DTB-156-BL	5.07711	FALSE
DTB-159-BL	12.2373	FALSE
DTB-159-PRO	7.65221	TRUE
DTB-165-PRO	9.58665	FALSE
DTB-167-BL	8.35604	FALSE
DTB-167-PRO	6.32083	FALSE
DTB-170-BL	5.95251	FALSE
DTB-172-BL	5.19379	FALSE
DTB-173-BL	4.78529	FALSE
DTB-175-BL	7.03631	FALSE
DTB-176-BL	8.11633	FALSE
DTB-183-BL	6.18608	FALSE
DTB-186-BL	6.13353	FALSE
DTB-187-BL	10.9484	FALSE
DTB-188-BL	4.01267	FALSE
DTB-189-BL	6.04984	FALSE
DTB-190-BL	8.13238	FALSE
DTB-191-BL	6.7719	FALSE
DTB-194-PRO	6.69186	FALSE
DTB-201-PRO	8.49968	FALSE
DTB-202-BL	6.78419	FALSE
DTB-204-BL	8.35104	FALSE
DTB-205-BL	8.54392	FALSE
DTB-206-BL	5.34019	FALSE
DTB-206-PRO	6.08468	TRUE
DTB-210-BL	6.36924	FALSE
DTB-210-PRO	4.01267	FALSE
DTB-213-BL	6.34029	TRUE
DTB-214-BL	8.03769	FALSE
DTB-216-PRO	7.70102	FALSE
DTB-218-BL	7.5775	FALSE
DTB-220-BL	6.76224	FALSE
DTB-222-BL	5.31619	FALSE
DTB-223-BL	10.1287	FALSE
DTB-231-BL	7.36874	FALSE
DTB-232-BL	8.54278	FALSE
DTB-232-PRO	6.0031	FALSE
DTB-234-BL	10.1237	TRUE
DTB-251-BL	7.68429	FALSE
DTB-252-BL	7.19059	FALSE
DTB-254-BL	5.50868	FALSE
DTB-254-PRO	5.71057	FALSE
DTB-255-BL	11.6202	FALSE
DTB-258-BL	8.42461	FALSE
DTB-258-PRO	8.48249	FALSE
DTB-259-BL	9.46802	FALSE
DTB-260-BL	8.34111	FALSE
DTB-261-BL	8.35633	FALSE
DTB-261-PRO	7.46749	FALSE
DTB-265-PRO	5.16863	FALSE
DTB-266-BL	5.322	FALSE

## Sheet: Figure_6E
	gex	mut_AR
DTB-003-BL	8.54298	FALSE
DTB-005-BL	5.81871	FALSE
DTB-008-BL	5.91903	FALSE
DTB-009-BL	7.49477	FALSE
DTB-010-BL	7.20428	FALSE
DTB-010-PRO	5.31232	FALSE
DTB-011-BL	7.32759	FALSE
DTB-018-BL	11.0425	FALSE
DTB-019-BL	9.92658	FALSE
DTB-019-PRO	9.32771	FALSE
DTB-020-BL	6.79932	FALSE
DTB-021-BL	7.71144	FALSE
DTB-021-PRO	5.44212	FALSE
DTB-022-BL	9.00771	FALSE
DTB-022-PRO2	5.36377	FALSE
DTB-023-BL	4.94591	FALSE
DTB-024-PRO	4.01267	FALSE
DTB-030-BL	6.05132	FALSE
DTB-032-BL	5.39199	FALSE
DTB-034-BL	12.4628	FALSE
DTB-035-BL	6.83328	FALSE
DTB-036-BL	7.09514	FALSE
DTB-037-BL	5.77791	FALSE
DTB-040-BL	6.55153	FALSE
DTB-042-BL	6.26217	FALSE
DTB-044-BL	5.43764	FALSE
DTB-053-BL	8.57514	FALSE
DTB-055-PRO	5.00237	FALSE
DTB-059-BL	6.42479	FALSE
DTB-060-BL	7.57233	FALSE
DTB-060-PRO	5.71831	FALSE
DTB-061-BL	4.94448	FALSE
DTB-063-BL	8.78389	FALSE
DTB-063-PRO	6.09235	FALSE
DTB-064-BL	8.08513	FALSE
DTB-065-BL	4.6528	FALSE
DTB-067-PRO	4.01267	FALSE
DTB-069-BL	4.65103	FALSE
DTB-071-BL	5.22209	FALSE
DTB-074-BL	5.40482	FALSE
DTB-077-PRO	5.77605	FALSE
DTB-080-BL	8.44396	FALSE
DTB-080-PRO	4.01267	FALSE
DTB-083-BL	10.9611	TRUE
DTB-085-BL	6.75028	FALSE
DTB-089-BL	6.00844	FALSE
DTB-090-PRO	6.84803	FALSE
DTB-091-BL	9.80778	FALSE
DTB-092-BL	4.73838	FALSE
DTB-094-BL	9.45613	FALSE
DTB-097-PRO	6.43868	FALSE
DTB-098-BL	8.77906	FALSE
DTB-098-PRO2	4.01267	FALSE
DTB-100-BL	5.87689	FALSE
DTB-101-BL	5.64389	FALSE
DTB-102-PRO	4.75196	TRUE
DTB-104-BL	10.777	FALSE
DTB-111-PRO	4.58088	FALSE
DTB-112-BL	4.7545	FALSE
DTB-119-PRO	5.85883	FALSE
DTB-121-BL	10.9047	FALSE
DTB-124-BL	4.86458	FALSE
DTB-125-BL	6.50624	TRUE
DTB-126-BL	4.01267	FALSE
DTB-127-BL	4.68575	FALSE
DTB-127-PRO	4.52057	FALSE
DTB-128-BL	5.13359	FALSE
DTB-128-PRO	5.02955	FALSE
DTB-129-BL	10.0011	FALSE
DTB-130-BL	7.45814	FALSE
DTB-132-BL	9.15867	FALSE
DTB-135-BL	5.24408	FALSE
DTB-135-PRO	4.33004	FALSE
DTB-137-BL	5.55574	FALSE
DTB-137-PRO	4.01267	FALSE
DTB-138-BL	6.42332	TRUE
DTB-140-BL	5.72451	FALSE
DTB-141-BL	6.39268	FALSE
DTB-143-BL	9.13258	FALSE
DTB-146-BL	5.02417	FALSE
DTB-148-BL	5.99186	FALSE
DTB-149-BL	9.67387	FALSE
DTB-151-BL	9.39579	FALSE
DTB-156-BL	5.07711	FALSE
DTB-159-BL	12.2373	FALSE
DTB-159-PRO	7.65221	FALSE
DTB-165-PRO	9.58665	FALSE
DTB-167-BL	8.35604	FALSE
DTB-167-PRO	6.32083	FALSE
DTB-170-BL	5.95251	FALSE
DTB-172-BL	5.19379	FALSE
DTB-173-BL	4.78529	FALSE
DTB-175-BL	7.03631	FALSE
DTB-176-BL	8.11633	FALSE
DTB-183-BL	6.18608	FALSE
DTB-186-BL	6.13353	FALSE
DTB-187-BL	10.9484	FALSE
DTB-188-BL	4.01267	FALSE
DTB-189-BL	6.04984	FALSE
DTB-190-BL	8.13238	FALSE
DTB-191-BL	6.7719	FALSE
DTB-194-PRO	6.69186	FALSE
DTB-201-PRO	8.49968	FALSE
DTB-202-BL	6.78419	FALSE
DTB-204-BL	8.35104	FALSE
DTB-205-BL	8.54392	FALSE
DTB-206-BL	5.34019	FALSE
DTB-206-PRO	6.08468	FALSE
DTB-210-BL	6.36924	FALSE
DTB-210-PRO	4.01267	FALSE
DTB-213-BL	6.34029	TRUE
DTB-214-BL	8.03769	FALSE
DTB-216-PRO	7.70102	FALSE
DTB-218-BL	7.5775	FALSE
DTB-220-BL	6.76224	FALSE
DTB-222-BL	5.31619	FALSE
DTB-223-BL	10.1287	FALSE
DTB-231-BL	7.36874	FALSE
DTB-232-BL	8.54278	FALSE
DTB-232-PRO	6.0031	FALSE
DTB-234-BL	10.1237	FALSE
DTB-251-BL	7.68429	FALSE
DTB-252-BL	7.19059	FALSE
DTB-254-BL	5.50868	FALSE
DTB-254-PRO	5.71057	FALSE
DTB-255-BL	11.6202	FALSE
DTB-258-BL	8.42461	FALSE
DTB-258-PRO	8.48249	TRUE
DTB-259-BL	9.46802	FALSE
DTB-260-BL	8.34111	FALSE
DTB-261-BL	8.35633	FALSE
DTB-261-PRO	7.46749	FALSE
DTB-265-PRO	5.16863	FALSE
DTB-266-BL	5.322	FALSE

[truncated: 55 more sheets: Figure_6F, Figure_6G, Figure_6H, Figure_6I, Figure_6J, Figure_6K, Figure_6L, Figure_6M, Figure_7D, Figure_7E, Figure_7F, Figure_7G, Supplemental_Figure_2A, Supplemental_Figure_2B, Supplemental_Figure_2C, Supplemental_Figure_2D, Supplemental_Figure_3, Supplemental_Figure_4A, Supplemental_Figure_4B, Supplemental_Figure_5A …]
